# Supplementary material for: DNA methylation as a potential mediator of the association between prenatal tobacco and alcohol exposure and child neurodevelopment in a South African birth cohort
Source: Transl Psychiatry. 2022 Sep 30;12:418. doi: 10.1038/s41398-022-02195-3 (PMC9525659; doi:10.1038/s41398-022-02195-3)
Supplement: Supplementary file 2 — Supplementary Tables [file 41398_2022_2195_MOESM2_ESM.xlsx]

## Sheet: Table of Contents
DNA Methylation as a Potential Mediator of the Association Between Prenatal Tobacco and Alcohol Exposure and Child Neurodevelopment in a South African Birth Cohort
Table of Contents
Table S1	Association between Prenatal Tobacco Exposure and Neurodevelopment at 6 months and 24 months
Table S2	Association between Prenatal Alcohol Exposure and Neurodevelopment at 6 months and 24 months
Table S3	Causal mediation analysis for PTE (exposure), MRS (mediator), and neurodevelopment (outcome) at 6 months
Table S4	High-dimensional mediation analysis (DACT) at 24 months as validation for all significant mediators identified between PTE and neurodevelopment at 6 months
Table S5	High-dimensional mediation analysis (DACT) at 24 months as validation for all significant mediators identified between PAE and neurodevelopment at 6 months
Table S6	Variance Inflation Factors of predictor Variables to detect multicollinearity
Table S7a	Top 20 GO terms for CpGs identified as significant mediators of the association between PTE/PAE and neurodevelopment at 6 months of age
Table S7b	Top KEGG pathways for CpGs identified as significant mediators of the association between PTE/PAE and neurodevelopment at 6 months of age
Table S8	Number of mQTLs mapped to the CpGs identified as significant mediators of the association between PTE/PAE and neurodevelopment at 6 months
Table S9	BECon Blood-Brain Epigenetic Concordance for CpGs identified as signifiant mediators of the association between PTE/PAE and neurodevelopment at 6 months

## Sheet: Table S1
Table S1: Association between Prenatal Tobacco Exposure and Neurodevelopment at 6 months and 24 months
	6 months			24 months
Domain	Beta	95% CI	P-value	Beta	95% CI	P-value
Cognitive	-0.015117	(-0.028, -0.002)	0.023	-0.001179	(-8.17E-03, 5.82E-03)	0.74
Language	-0.010426	(-0.027, 0.005)	0.1823	-0.005021	(-0.015, 4.83E-03)	0.3153
Motor	-0.01333	(-0.028, 0.001)	0.07	-0.006421	(-0.017, 0.004)	0.2338
Adaptive Behavior	-0.005348	(-0.013, 0.002)	0.1724	-0.004528	(-0.014, 0.005)	0.3647
Socioemotional	-0.00479	(-0.022, 0.012)	0.57726	-0.0001946	(-0.015, 0.014)	0.979

## Sheet: Table S2
Table S2: Association between Prenatal Alcohol Exposure and Neurodevelopment at 6 months and 24 months
	6 months			24 months
Domain	Beta	95% CI	P-value	Beta	95% CI	P-value
Cognitive	-3.3195	(-9.86, 3.23)	0.3164	0.9033	(-2.83, 4.63)	0.633
Language	-4.41755	(-12.19, 3.35)	0.2617	0.943642	(-4.38, 6.27)	0.7268
Motor	-9.357	(-16.64, -2.08)	0.0124	-0.438899	(-6.02, 5.14)	0.8767
Adaptive Behavior	-3.683	(-7.60, 0.23)	0.065	0.343358	(-4.90, 5.59)	0.8973
Socioemotional	-6.68	(-15.30, 1.94)	0.12737	5.062	(-2.70, 12.82)	0.1996

## Sheet: Table S3
Table S3: Causal mediation analysis for PTE (exposure), MRS (mediator), and neurodevelopment (outcome) at 6 months
	ACME				ADE				TE				PM
Domain	Beta	LCI	UCI	P-value	Beta	LCI	UCI	P-value	Beta	LCL	UCL	P-value	Beta	LCL	UCL	P-value
Cognitive	0.00634	-0.00384	0.02	0.198	-0.02142	-0.03958	-0.01	0.01	-0.015117	-0.028	-0.002	0.014	-0.41917	-2.08884	0.43	0.208
Language	0.000375	-0.012065	0.01	0.89	-0.010801	-0.034291	0.01	0.34	-0.010426	-0.0258387	0.00498604	0.22	-0.035941	-4.55981	5.15	0.91
Motor	-0.00216	-0.01317	0.01	0.7	-0.01117	-0.02891	0.01	0.24	-0.01333	-0.027782	0.00111301	0.11	0.16236	-2.10203	2.39	0.69
Adaptive Behavior	-0.000695	-0.006241	0.01	0.77	-0.004652	-0.014491	0.01	0.33	-0.005348	-0.013072	0.00237659	0.17	0.130013	-3.19225	3.4	0.83
Socioemotional	-0.00637	-0.01941	0.01	0.29	0.00158	-0.02071	0.02	0.82	-0.00479	-0.0217986	0.0122187	0.57	1.32937	-7.49905	12.65	0.69
PTE= Prenatal Tobacco Exposure
MRS= Methylation Risk Scores
ACME= Average Causal Mediation Effect
ADE= Average Direct Effect
TE= Total Effect
PM= Percent Mediated
LCI= Lower 95% Confidence Interval
UCI=Upper 95% Confidence Interval

## Sheet: Table S4
Table S4: High-dimensional mediation analysis (DACT) at 24 months as validation for all significant mediators identified between PTE and neurodevelopment at 6 months
Domain	CpG (Gene)	ACME (95% CI)	ACME P-value	ADE (95% CI)	ADE P-value	Total Effect (95% CI)	TE P-value	PM (95% CI)	PM P-value
Cognitive (N=184)	cg00480142	-5.6e-04 (-2.1e-03, 4.5e-04)	0.354	-6.1e-04 (-7.6e-03, 5.7e-03)	0.8	-1.2e-03 (-7.9e-03, 4.9e-03)	0.69	0.48 (-2.4, 2.4)	0.78
	cg00613752 (GPR6)	-5.0e-04 (-2.8e-03, 1.4e-03)	0.67	-7.7e-04 (-7.6e-03, 5.8e-03)	0.79	-1.3e-03 (-8.0e-03, 4.8e-03)	0.67	0.4 (-4.3, 2.8)	0.888
	cg01258793 (MAD1L1)	-5.8e-04 (-2.5e-03, 4.5e-04)	0.316	-7.2e-04 (-7.4e-03, 5.5e-03)	0.806	-1.3e-03 (-8.0e-03, 4.9e-03)	0.662	0.44 (-3.4, 3)	0.794
	cg02215141	-5.5e-04 (-2.2e-03, 5.1e-04)	0.342	-7.1e-04 (-7.2e-03, 5.3e-03)	0.806	-1.3e-03 (-8.0e-03, 4.9e-03)	0.662	0.44 (-2.5, 3.7)	0.752
	cg02423105 (CDH26)	-6.7e-04 (-2.6e-03, 7.4e-04)	0.344	-1.1e-03 (-7.8e-03, 4.7e-03)	0.698	-1.8e-03 (-8.7e-03, 4.4e-03)	0.582	0.38 (-3.1, 3.1)	0.666
	cg02668773 (MPO)	-9.4e-05 (-2.1e-03, 1.8e-03)	0.918	-1.2e-03 (-8.0e-03, 5.3e-03)	0.698	-1.3e-03 (-8.1e-03, 4.9e-03)	0.67	0.072 (-2.3, 2.3)	0.892
	cg02879122 (CCDC144A)	-5.0e-04 (-2.4e-03, 8.8e-04)	0.546	-8.1e-04 (-8.0e-03, 5.8e-03)	0.796	-1.3e-03 (-8.0e-03, 4.9e-03)	0.656	0.38 (-3.3, 2.8)	0.878
	cg03288340 (ZC3H4)	-1.5e-03 (-4.1e-03, 6.7e-04)	0.2	2.3e-04 (-6.7e-03, 6.8e-03)	0.986	-1.3e-03 (-8.1e-03, 5.0e-03)	0.66	1.2 (-5.8, 7.7)	0.768
	cg05129050 (CAMTA1)	-5.1e-04 (-2.9e-03, 1.4e-03)	0.586	-7.4e-04 (-8.1e-03, 6.4e-03)	0.808	-1.2e-03 (-7.9e-03, 4.9e-03)	0.668	0.41 (-4, 3.7)	0.978
	cg05331340 (ASGR1)	-5.2e-04 (-3.4e-03, 1.8e-03)	0.636	-1.1e-03 (-8.0e-03, 5.0e-03)	0.718	-1.6e-03 (-8.3e-03, 4.4e-03)	0.612	0.32 (-2.7, 2.8)	0.84
	cg08481075 (RXRB, COL11A2)	-1.3e-03 (-3.2e-03, 1.6e-05)	0.058	-1.8e-04 (-7.1e-03, 6.2e-03)	0.912	-1.5e-03 (-8.3e-03, 4.9e-03)	0.642	0.88 (-4.8, 5.4)	0.652
	cg08836481 (LARP4B)	-2.5e-03 (-5.9e-03, -2.8e-04)	0.022	2.2e-04 (-6.9e-03, 6.6e-03)	0.98	-2.3e-03 (-9.5e-03, 4.0e-03)	0.482	1.1 (-7.5, 7.5)	0.472
	cg09115275 (IL2RA)	9.6e-04 (-2.9e-04, 2.4e-03)	0.16	-2.1e-03 (-8.8e-03, 4.1e-03)	0.506	-1.2e-03 (-7.9e-03, 5.0e-03)	0.684	-0.82 (-6.3, 3.6)	0.72
	cg09964326 (FGFBP3)	7.3e-04 (-4.2e-04, 2.5e-03)	0.23	-1.9e-03 (-8.7e-03, 4.4e-03)	0.562	-1.1e-03 (-7.9e-03, 4.9e-03)	0.704	-0.65 (-3.3, 4.5)	0.71
	cg10149329 (C4orf29, MFSD8)	-5.9e-04 (-2.2e-03, 3.9e-04)	0.258	-7.2e-04 (-7.4e-03, 5.7e-03)	0.804	-1.3e-03 (-8.0e-03, 4.8e-03)	0.66	0.45 (-3, 2.5)	0.734
	cg10780097 (AMD1)	-1.8e-04 (-1.3e-03, 7.5e-04)	0.732	-1.1e-03 (-8.0e-03, 4.9e-03)	0.714	-1.3e-03 (-8.0e-03, 4.8e-03)	0.668	0.14 (-1.2, 1.7)	0.964
	cg12031962 (ALDH1A2)	-1.5e-03 (-3.7e-03, -1.2e-04)	0.026	1.8e-04 (-7.0e-03, 6.6e-03)	0.992	-1.3e-03 (-8.1e-03, 4.6e-03)	0.648	1.1 (-7, 5.5)	0.654
	cg12428160	-1.1e-03 (-3.4e-03, 8.1e-04)	0.246	-5.9e-04 (-7.6e-03, 5.7e-03)	0.816	-1.7e-03 (-8.2e-03, 4.6e-03)	0.574	0.65 (-4.6, 4.7)	0.68
	cg13889963 (CALB1)	-5.5e-04 (-2.6e-03, 1.5e-03)	0.608	-7.3e-04 (-8.1e-03, 6.0e-03)	0.8	-1.3e-03 (-7.9e-03, 4.8e-03)	0.66	0.43 (-2.8, 3.9)	0.912
	cg13918314 (ANAPC13)	-1.3e-03 (-3.8e-03, 1.5e-04)	0.096	-2.4e-04 (-7.0e-03, 6.0e-03)	0.9	-1.6e-03 (-8.3e-03, 4.6e-03)	0.596	0.84 (-5.6, 5.9)	0.624
	cg14323109 (KDR)	9.1e-04 (-2.9e-04, 2.7e-03)	0.206	-2.2e-03 (-8.9e-03, 4.2e-03)	0.498	-1.2e-03 (-7.9e-03, 4.9e-03)	0.666	-0.74 (-4, 3)	0.744
	cg14896134	-6.7e-04 (-3.4e-03, 1.1e-03)	0.458	-6.6e-04 (-7.9e-03, 6.1e-03)	0.818	-1.3e-03 (-8.1e-03, 4.8e-03)	0.652	0.5 (-4, 3.6)	0.878
	cg15624376 (HOXA4)	-1.7e-03 (-4.0e-03, -1.2e-04)	0.03	1.7e-04 (-6.9e-03, 6.5e-03)	0.982	-1.6e-03 (-8.4e-03, 4.7e-03)	0.604	1.1 (-5, 6)	0.594
	cg18780259 (CERS1, GDF1)	1.0e-03 (-1.1e-03, 3.6e-03)	0.362	-2.3e-03 (-9.2e-03, 4.4e-03)	0.504	-1.2e-03 (-7.9e-03, 4.8e-03)	0.67	-0.84 (-4.2, 3.6)	0.756
	cg19611886	-2.6e-03 (-6.7e-03, -7.1e-05)	0.046	-1.1e-04 (-6.9e-03, 6.2e-03)	0.898	-2.7e-03 (-9.8e-03, 3.8e-03)	0.414	0.96 (-6.2, 7.2)	0.428
	cg22263591 (SLC39A11)	-1.8e-03 (-4.5e-03, 3.4e-04)	0.088	-3.4e-06 (-7.0e-03, 6.0e-03)	0.93	-1.8e-03 (-8.6e-03, 4.5e-03)	0.58	1 (-6.2, 6.6)	0.588
	cg23219570 (FGF23)	-1.8e-03 (-4.8e-03, 9.3e-04)	0.172	-2.3e-05 (-7.1e-03, 6.5e-03)	0.952	-1.8e-03 (-8.8e-03, 4.2e-03)	0.562	0.99 (-6.7, 5.9)	0.614
	cg23643526 (HAO2)	-8.2e-04 (-2.7e-03, 8.0e-04)	0.35	-3.0e-04 (-7.4e-03, 6.2e-03)	0.872	-1.1e-03 (-7.8e-03, 5.0e-03)	0.7	0.73 (-3.6, 3.1)	0.842
	cg25284031 (HVCN1)	-1.0e-03 (-4.1e-03, 1.2e-03)	0.45	-7.4e-04 (-8.1e-03, 5.7e-03)	0.772	-1.7e-03 (-8.6e-03, 4.3e-03)	0.596	0.58 (-4.3, 3.7)	0.734
	cg25823085 (ABCB4)	7.6e-05 (-1.1e-03, 1.6e-03)	0.832	-1.3e-03 (-8.2e-03, 5.3e-03)	0.654	-1.3e-03 (-7.9e-03, 4.9e-03)	0.68	-0.061 (-2.2, 1.7)	0.92
	cg25857569 (PPM1L)	-1.0e-03 (-3.4e-03, 1.2e-03)	0.33	-9.8e-04 (-7.9e-03, 5.2e-03)	0.722	-2.0e-03 (-9.0e-03, 4.2e-03)	0.544	0.51 (-3.9, 3.6)	0.65
Motor (N=173)	cg00328376 (SKAP2)	-1.9e-03 (-7.4e-03, 2.3e-03)	0.33	-5.4e-03 (-0.0156, 5.7e-03)	0.308	-7.3e-03 (-0.0176, 2.9e-03)	0.184	0.26 (-2.1, 3.9)	0.41
	cg09490277 (FANCE)	-4.3e-04 (-7.0e-03, 5.1e-03)	0.884	-6.2e-03 (-0.0163, 3.8e-03)	0.246	-6.7e-03 (-0.017, 4.0e-03)	0.252	0.065 (-3, 4.5)	0.812
	cg14989316 (ZMIZ1-AS1)	-1.0e-03 (-4.2e-03, 2.5e-03)	0.764	-5.9e-03 (-0.0157, 4.3e-03)	0.254	-6.9e-03 (-0.0165, 2.7e-03)	0.2	0.15 (-2.1, 2.3)	0.808
	cg15188623 (ZNF710)	1.3e-03 (-4.1e-03, 6.9e-03)	0.19	-7.1e-03 (-0.0171, 3.7e-03)	0.142	-5.8e-03 (-0.0158, 4.3e-03)	0.37	-0.22 (-5.2, 3.5)	0.508
	cg22263591 (SLC39A11)	-7.7e-04 (-5.3e-03, 3.6e-03)	0.908	-5.9e-03 (-0.0166, 4.8e-03)	0.236	-6.7e-03 (-0.0163, 3.3e-03)	0.238	0.12 (-2, 3.7)	0.81
	cg24671734 (BTBD11)	-2.6e-04 (-5.6e-03, 3.8e-03)	0.648	-6.3e-03 (-0.0156, 3.4e-03)	0.204	-6.5e-03 (-0.0175, 3.9e-03)	0.3	0.04 (-2.7, 1.7)	0.8
	cg25284031 (HVCN1)	2.7e-03 (-1.5e-03, 8.8e-03)	0.56	-7.8e-03 (-0.0174, 1.9e-03)	0.274	-5.1e-03 (-0.015, 5.7e-03)	0.194	-0.53 (-8.9, 7.1)	0.638
	cg25857569 (PPM1L)	-6.3e-04 (-3.7e-03, 2.9e-03)	0.69	-6.3e-03 (-0.0165, 3.4e-03)	0.298	-6.9e-03 (-0.0165, 2.8e-03)	0.2	0.091 (-1.8, 1.8)	0.738

## Sheet: Table S5
Table S5: High-dimensional mediation analysis (DACT) at 24 months as validation for all significant mediators identified between PAE and neurodevelopment at 6 months
Domain	CpG (Gene)	ACME (95% CI)	ACME P-value	ADE (95% CI)	ADE P-value	Total Effect (95% CI)	TE P-value	PM (95% CI)	PM P-value
Motor (N=173)	cg00086871 (TBC1D14)	-0.763 (-2.2, 0.52)	0.246	-0.064 (-5.91, 5.7)	0.962	-0.828 (-6.24, 4.68)	0.758	0.92 (-4.9, 4.4)	0.864
	cg00512279 (SLC18A2)	-0.481 (-1.6, 0.36)	0.232	-0.35 (-6.18, 5)	0.874	-0.827 (-6.4, 4.5)	0.742	0.58 (-1.8, 3)	0.806
	cg02230180 (HNRNPU)	-0.382 (-2.1, 1)	0.498	-0.44 (-6.15, 5.4)	0.868	-0.821 (-6.35, 4.51)	0.756	0.47 (-3, 3.7)	0.902
	cg03113572 (ZNF331)	-0.678 (-2.5, 0.87)	0.34	-0.15 (-6.1, 5.8)	0.95	-0.83 (-6.4, 4.77)	0.754	0.82 (-3.4, 4.5)	0.938
	cg04743947	0.947 (-0.43, 2.9)	0.17	-1.8 (-7.49, 4.1)	0.564	-0.829 (-6.31, 4.62)	0.75	-1.1 (-5.8, 4)	0.784
	cg04875987 (LRRC45, STRA13)	0.671 (-0.61, 2.2)	0.286	-1.5 (-7.2, 4)	0.594	-0.852 (-6.37, 4.63)	0.74	-0.79 (-4.6, 2.7)	0.87
	cg05141711 (AGMAT)	-0.811 (-2.6, 0.53)	0.254	-0.094 (-5.82, 5.8)	0.962	-0.905 (-6.38, 4.49)	0.734	0.9 (-5, 4.6)	0.828
	cg09528884 (KLLN, PTEN)	-0.891 (-2.5, 0.3)	0.16	-0.17 (-5.78, 5.5)	0.928	-1.06 (-6.73, 4.48)	0.692	0.84 (-3.9, 4.7)	0.688
	cg10137084 (CACNA2D3)	0.427 (-1.1, 2.1)	0.61	-1.2 (-6.77, 4.5)	0.656	-0.813 (-6.27, 4.62)	0.756	-0.53 (-3.1, 3.7)	0.994
	cg12653570	-0.481 (-2, 0.72)	0.41	-0.39 (-6.23, 5.2)	0.902	-0.876 (-6.44, 4.48)	0.728	0.55 (-2.6, 4)	0.902
	cg12789343	0.676 (-0.4, 2.3)	0.29	-1.6 (-6.92, 4.1)	0.546	-0.887 (-6.45, 4.67)	0.736	-0.76 (-4.2, 4)	0.85
	cg19340420 (RCN3)	-1.93 (-4.9, 4.9e-03)	0.052	1.1 (-4.92, 7.5)	0.736	-0.807 (-6.22, 4.55)	0.772	2.4 (-16, 13)	0.788
	cg22804663 (TDG)	0.404 (-0.79, 2)	0.502	-1.3 (-7.23, 4.5)	0.666	-0.86 (-6.5, 4.54)	0.74	-0.47 (-3, 2.3)	0.81
	cg23238147 (KAZN, TMEM51-AS1)	-0.465 (-2.3, 1.1)	0.586	-0.41 (-5.97, 5.4)	0.872	-0.875 (-6.4, 4.54)	0.742	0.53 (-3.2, 3.8)	0.86
	cg24716343 (PCNX2)	0.536 (-0.23, 1.8)	0.214	-1.7 (-7.51, 4.1)	0.576	-1.11 (-6.65, 4.44)	0.688	-0.48 (-2.9, 2.6)	0.69
	cg26848718 (WT1)	0.668 (-1.5, 2.6)	0.538	-1.5 (-7.67, 4.8)	0.646	-0.873 (-6.41, 4.48)	0.734	-0.77 (-4.6, 4.8)	0.796
Adaptive Behavior (N=184)	cg21553656 (DAG1)	-1.15 (-3.2, 0.12)	0.074	1.4 (-4.05, 6.6)	0.606	0.232 (-4.82, 5.13)	0.93	-5 (-9, 9.1)	0.936

## Sheet: Table S6
Table S6: Variance Inflation Factors of predictor variables to detect multicollinearity
	Outcome: Neurodevelopment at 6 months					Outcome: Neurodevelopment at 24 months
Predictor	Cognitive	Motor	Adaptive Behavior	Language	Socioemotional	Cognitive	Motor	Adaptive Behavior	Language	Socioemotional
Maternal Smoking	1.37134	1.37131	1.36832	1.38106	1.36832	1.36391	1.40006	1.36391	1.38662	1.36391
Maternal Alcohol Use	1.21935	1.21921	1.22557	1.24181	1.22557	1.18239	1.18909	1.18239	1.15278	1.18239
Maternal HIV	1.63618	1.63109	1.59973	1.60243	1.59973	1.30806	1.30898	1.30806	1.30207	1.30806
BDI Threshold	1.51695	1.51742	1.53251	1.5677	1.53251	1.33691	1.37744	1.33691	1.39142	1.33691
SRQ Threshold	1.4143	1.41463	1.43579	1.45204	1.43579	1.20872	1.24816	1.20872	1.24121	1.20872
Parental SES	1.60199	1.58697	1.61133	1.60719	1.61133	1.44465	1.47528	1.44465	1.48214	1.44465
Maternal Age	1.31743	1.32999	1.33462	1.31943	1.33462	1.2292	1.22011	1.2292	1.22329	1.2292
Gestational Age	1.24208	1.23338	1.23306	1.24168	1.23306	1.18426	1.20066	1.18426	1.19682	1.18426
CD8T	7.11683	7.10102	6.99925	7.05796	6.99925	5.45974	5.5091	5.45974	5.44989	5.45974
CD4T	37.7377	37.3096	37.0794	37.1426	37.0794	28.3922	28.7918	28.3922	28.5404	28.3922
NK	6.67752	6.64571	6.58996	6.62301	6.58996	5.50292	5.47689	5.50292	5.43502	5.50292
Bcell	3.34047	3.36073	3.31185	3.26322	3.31185	3.86026	3.81551	3.86026	3.89312	3.86026
Mono	6.59089	6.57083	6.45908	6.32422	6.45908	6.00969	5.83281	6.00969	6.16078	6.00969
Gran	87.7107	86.9755	85.6251	85.6423	85.6251	78.8682	80.6063	78.8682	79.0952	78.8682
nRBC	80.0396	79.3037	78.0927	78.3109	78.0927	62.2262	63.6868	62.2262	63.7355	62.2262
PC1_geno	1.36788	1.35465	1.33229	1.3859	1.33229	1.24198	1.21455	1.24198	1.25362	1.24198
PC2_geno	2.7622	2.78945	2.74509	2.775	2.74509	1.4837	1.52501	1.4837	1.47652	1.4837
PC3_geno	2.12775	2.13028	2.11252	2.10056	2.11252	1.1241	1.13201	1.1241	1.13478	1.1241
PC4_geno	1.12005	1.12447	1.11875	1.13415	1.11875	1.08492	1.07374	1.08492	1.08078	1.08492
PC5_geno	1.17305	1.16993	1.16615	1.179	1.16615	1.06186	1.08331	1.06186	1.05795	1.06186

## Sheet: Table S7a
Table S7a: Top 20 GO terms for CpGs identified as significant mediators of the association between PTE/PAE and neurodevelopment at 6 months of age
	Ontology	Term	N Genes in Term	N Differentially Methylated Genes	P-value	FDR
PTE-Cognitive
GO:0072027	BP	connecting tubule development	1	1	0.000881984	1
GO:0072286	BP	metanephric connecting tubule development	1	1	0.000881984	1
GO:0099567	MF	calcium ion binding involved in regulation of postsynaptic cytosolic calcium ion concentration	1	1	0.000881984	1
GO:1901557	BP	response to fenofibrate	1	1	0.00131312	1
GO:0019838	MF	growth factor binding	133	3	0.00133469	1
GO:0052852	MF	very-long-chain-(S)-2-hydroxy-acid oxidase activity	2	1	0.0015687	1
GO:0052853	MF	long-chain-(S)-2-hydroxy-long-chain-acid oxidase activity	2	1	0.0015687	1
GO:0052854	MF	medium-chain-(S)-2-hydroxy-acid oxidase activity	2	1	0.0015687	1
GO:0002148	BP	hypochlorous acid metabolic process	1	1	0.00169652	1
GO:0002149	BP	hypochlorous acid biosynthetic process	1	1	0.00169652	1
GO:1990268	BP	response to gold nanoparticle	1	1	0.00169652	1
GO:0090242	BP	retinoic acid receptor signaling pathway involved in somitogenesis	1	1	0.00196781	1
GO:0004014	MF	adenosylmethionine decarboxylase activity	1	1	0.00200035	1
GO:0006557	BP	S-adenosylmethioninamine biosynthetic process	1	1	0.00200035	1
GO:0006597	BP	spermine biosynthetic process	1	1	0.00200035	1
GO:0019810	MF	putrescine binding	1	1	0.00200035	1
GO:0046499	BP	S-adenosylmethioninamine metabolic process	1	1	0.00200035	1
GO:0006775	BP	fat-soluble vitamin metabolic process	45	2	0.00208226	1
GO:0004911	MF	interleukin-2 receptor activity	2	1	0.00210986	1
GO:0005893	CC	interleukin-2 receptor complex	2	1	0.00210986	1
PTE-Motor
GO:0030171	MF	voltage-gated proton channel activity	1	1	0.000222507	1
GO:0004724	MF	magnesium-dependent protein serine/threonine phosphatase activity	12	1	0.00534888	1
GO:0071294	BP	cellular response to zinc ion	22	1	0.00541501	1
GO:0043240	CC	Fanconi anaemia nuclear complex	12	1	0.00662469	1
GO:0015252	MF	proton channel activity	24	1	0.00693243	1
GO:0071467	BP	cellular response to pH	21	1	0.00868907	1
GO:0005385	MF	zinc ion transmembrane transporter activity	21	1	0.00875799	1
GO:0071577	BP	zinc ion transmembrane transport	23	1	0.010471	1
GO:0006829	BP	zinc ion transport	27	1	0.0111353	1
GO:0035036	BP	sperm-egg recognition	60	1	0.0113763	1
GO:0010043	BP	response to zinc ion	50	1	0.0129799	1
GO:0046915	MF	transition metal ion transmembrane transporter activity	35	1	0.0141201	1
GO:0007178	BP	transmembrane receptor protein serine/threonine kinase signaling pathway	343	2	0.0151841	1
GO:0009268	BP	response to pH	41	1	0.0165233	1
GO:0036297	BP	interstrand cross-link repair	53	1	0.0169211	1
GO:0045454	BP	cell redox homeostasis	57	1	0.0184983	1
GO:0009988	BP	cell-cell recognition	79	1	0.0189078	1
GO:0022890	MF	inorganic cation transmembrane transporter activity	556	2	0.0294977	1
GO:0004722	MF	protein serine/threonine phosphatase activity	73	1	0.0301914	1
GO:0008324	MF	cation transmembrane transporter activity	600	2	0.0334754	1
PAE-Motor
GO:0043739	MF	G/U mismatch-specific uracil-DNA glycosylase activity	1	1	0.000817259	1
GO:0008783	MF	agmatinase activity	1	1	0.000826134	1
GO:0033388	BP	putrescine biosynthetic process from arginine	1	1	0.000826134	1
GO:0033389	BP	putrescine biosynthetic process from arginine, using agmatinase	1	1	0.000826134	1
GO:0017130	MF	poly(C) RNA binding	1	1	0.00104271	1
GO:0098577	CC	inactive sex chromosome	1	1	0.00104271	1
GO:1902889	BP	protein localization to spindle microtubule	1	1	0.00104271	1
GO:1990280	BP	RNA localization to chromatin	1	1	0.00104271	1
GO:0008263	MF	pyrimidine-specific mismatch base pair DNA N-glycosylase activity	2	1	0.00135809	1
GO:1902544	BP	regulation of DNA N-glycosylase activity	2	1	0.00162697	1
GO:0097055	BP	agmatine biosynthetic process	2	1	0.00163957	1
GO:0001097	MF	TFIIH-class transcription factor complex binding	2	1	0.00186204	1
GO:0005335	MF	serotonin:sodium symporter activity	3	1	0.00246216	1
GO:0004844	MF	uracil DNA N-glycosylase activity	4	1	0.00248954	1
GO:0097506	MF	deaminated base DNA N-glycosylase activity	4	1	0.00248954	1
GO:1902423	BP	regulation of attachment of mitotic spindle microtubules to kinetochore	3	1	0.00253618	1
GO:1902425	BP	positive regulation of attachment of mitotic spindle microtubules to kinetochore	3	1	0.00253618	1
GO:0072299	BP	negative regulation of metanephric glomerulus development	1	1	0.002555	1
GO:0072302	BP	negative regulation of metanephric glomerular mesangial cell proliferation	1	1	0.002555	1
GO:0042137	BP	sequestering of neurotransmitter	2	1	0.00278347	1
PAE-Adaptive Behavior
GO:0016203	BP	muscle attachment	1	1	0.000167913	0.95083
GO:0016340	BP	calcium-dependent cell-matrix adhesion	2	1	0.000167913	0.95083
GO:0021682	BP	nerve maturation	1	1	0.000167913	0.95083
GO:0098942	BP	retrograde trans-synaptic signaling by trans-synaptic protein complex	2	1	0.000257652	0.95083
GO:0016476	BP	regulation of embryonic cell shape	3	1	0.000333256	0.95083
GO:0098696	BP	regulation of neurotransmitter receptor localization to postsynaptic specialization membrane	7	1	0.00043729	0.95083
GO:0016011	CC	dystroglycan complex	7	1	0.000524346	0.95083
GO:0110011	BP	regulation of basement membrane organization	5	1	0.0006751	0.95083
GO:1904259	BP	regulation of basement membrane assembly involved in embryonic body morphogenesis	5	1	0.0006751	0.95083
GO:1904261	BP	positive regulation of basement membrane assembly involved in embryonic body morphogenesis	5	1	0.0006751	0.95083
GO:2001197	BP	basement membrane assembly involved in embryonic body morphogenesis	5	1	0.0006751	0.95083
GO:0070938	CC	contractile ring	10	1	0.00068635	0.95083
GO:0043237	MF	laminin-1 binding	6	1	0.000712471	0.95083
GO:0002162	MF	dystroglycan binding	9	1	0.000714551	0.95083
GO:0099545	BP	trans-synaptic signaling by trans-synaptic complex	7	1	0.000814994	0.95083
GO:0014877	BP	response to muscle inactivity involved in regulation of muscle adaptation	10	1	0.00091657	0.95083
GO:0014894	BP	response to denervation involved in regulation of muscle adaptation	10	1	0.00091657	0.95083
GO:0017166	MF	vinculin binding	10	1	0.000941608	0.95083
GO:0098917	BP	retrograde trans-synaptic signaling	11	1	0.000996524	0.95083
GO:0014874	BP	response to stimulus involved in regulation of muscle adaptation	14	1	0.00100483	0.95083

## Sheet: Table S7b
Table S7b: Top KEGG pathways for CpGs identified as significant mediators of the association between PTE/PAE and neurodevelopment at 6 months of age
	Term	N Genes in Term	N Differentially Methylated Genes	P-value	FDR
PTE-Cognitive
path:hsa05166	Human T-cell leukemia virus 1 infection	214	3	0.00527152	1
path:hsa04914	Progesterone-mediated oocyte maturation	93	2	0.0095295	1
path:hsa04114	Oocyte meiosis	122	2	0.0152967	1
path:hsa04151	PI3K-Akt signaling pathway	333	3	0.0159838	1
path:hsa04110	Cell cycle	123	2	0.0168926	1
path:hsa04060	Cytokine-cytokine receptor interaction	266	2	0.039443	1
path:hsa00630	Glyoxylate and dicarboxylate metabolism	30	1	0.0424375	1
path:hsa04015	Rap1 signaling pathway	207	2	0.0505518	1
path:hsa04014	Ras signaling pathway	227	2	0.0527808	1
path:hsa00830	Retinol metabolism	63	1	0.055789	1
path:hsa04020	Calcium signaling pathway	228	2	0.056711	1
path:hsa02010	ABC transporters	43	1	0.0596195	1
path:hsa00330	Arginine and proline metabolism	46	1	0.0691458	1
path:hsa00270	Cysteine and methionine metabolism	49	1	0.0711498	1
path:hsa04961	Endocrine and other factor-regulated calcium reabsorption	51	1	0.0765392	1
path:hsa04010	MAPK signaling pathway	283	2	0.0835784	1
path:hsa00983	Drug metabolism - other enzymes	77	1	0.0840516	1
path:hsa04370	VEGF signaling pathway	59	1	0.094006	1
path:hsa04061	Viral protein interaction with cytokine and cytokine receptor	94	1	0.0940275	1
path:hsa04976	Bile secretion	86	1	0.102522	1
PTE-Motor
path:hsa03460	Fanconi anemia pathway	50	1	0.0185265	1
path:hsa05135	Yersinia infection	129	1	0.0659356	1
path:hsa05012	Parkinson disease	242	1	0.0883295	1
path:hsa05010	Alzheimer disease	354	1	0.146802	1
PAE-Motor
path:hsa03410	Base excision repair	32	1	0.0212551	1
path:hsa00330	Arginine and proline metabolism	46	1	0.0322589	1
path:hsa05030	Cocaine addiction	47	1	0.0604043	1
path:hsa04260	Cardiac muscle contraction	78	1	0.0750631	1
path:hsa05031	Amphetamine addiction	66	1	0.0774874	1
path:hsa04721	Synaptic vesicle cycle	78	1	0.0806139	1
path:hsa05412	Arrhythmogenic right ventricular cardiomyopathy	74	1	0.0944309	1
path:hsa05410	Hypertrophic cardiomyopathy	87	1	0.0944783	1
path:hsa03040	Spliceosome	125	1	0.0991327	1
path:hsa04726	Serotonergic synapse	108	1	0.100093	1
path:hsa05414	Dilated cardiomyopathy	92	1	0.105267	1
path:hsa05034	Alcoholism	165	1	0.13338	1
path:hsa04728	Dopaminergic synapse	128	1	0.142536	1
path:hsa04261	Adrenergic signaling in cardiomyocytes	144	1	0.157355	1
path:hsa04921	Oxytocin signaling pathway	151	1	0.167071	1
path:hsa05202	Transcriptional misregulation in cancer	182	1	0.190601	1
path:hsa05012	Parkinson disease	242	1	0.190724	1
path:hsa04010	MAPK signaling pathway	283	1	0.28937	1
path:hsa05168	Herpes simplex virus 1 infection	459	1	0.290855	1
path:hsa01100	Metabolic pathways	1448	1	0.712253	1
PAE-Adaptive Behavior
path:hsa05416	Viral myocarditis	55	1	0.00422515	0.551504
path:hsa05412	Arrhythmogenic right ventricular cardiomyopathy	74	1	0.00673466	0.551504
path:hsa05410	Hypertrophic cardiomyopathy	87	1	0.007106	0.551504
path:hsa04512	ECM-receptor interaction	86	1	0.00714133	0.551504
path:hsa05414	Dilated cardiomyopathy	92	1	0.00794674	0.551504

## Sheet: Table S8
Table S8: Number of mQTLs mapped to the CpGs identified as significant mediators of the association between PTE/PAE and neurodevelopment at 6 months
Exposure; Outcome	CpG	Genomic Coordinate (hg19)	Chr (hg19)	Associated Genes	# mQTLs identified at p<1e-14 (Min et al.)
PTE; Cognitive	cg25823085	87105416	7	ABCB4	1056
	cg12031962	58353849	15	ALDH1A2	715
	cg10780097	111195738	6	AMD1	-
	cg13918314	134201659	3	ANAPC13	-
	cg05331340	7083064	17	ASGR1	-
	cg10149329	128887145	4	C4orf29, MFSD8	-
	cg13889963	91094547	8	CALB1
	cg05129050	7178026	1	CAMTA1	239
	cg02423105	58586819	20	CDH26	1
	cg18780259	19006582	19	CERS1, GDF1	-
	cg23219570	4488893	12	FGF23	-
	cg09964326	93668351	10	FGFBP3	-
	cg00613752	110300308	6	GPR6	-
	cg23643526	119930673	1	HAO2	3
	cg15624376	27171391	7	HOXA4	369
	cg25284031	111099321	12	HVCN1	559
	cg09115275	6093271	10	IL2RA	92
	cg14323109	55991943	4	KDR	120
	cg08836481	882938	10	LARP4B	62
	cg01258793	1987132	7	MAD1L1	52
	cg02668773	56356963	17	MPO	98
	cg12428160	44500693	10		1069
	cg14896134	88295386	10		537
	cg19611886	103821171	8		471
	cg02215141	132663979	4		-
	cg00480142	96046743	12		616
	cg25857569	160717237	3	PPM1L	429
	cg08481075	33161328	6	RXRB, COL11A2	3140
	cg22263591	71089168	17	SLC39A11	6
	cg02879122	16593885	17	CCDC144A	-
	cg03288340	47615999	19	ZC3H4	-
PTE; Motor	cg24671734	107909364	12	BTBD11	61
	cg09490277	35419591	6	FANCE	-
	cg25284031	111099321	12	HVCN1	559
	cg25857569	160717237	3	PPM1L	429
	cg00328376	26902685	7	SKAP2	347
	cg22263591	71089168	17	SLC39A11	6
	cg14989316	80757927	10	ZMIZ1-AS1	143
	cg15188623	90608429	15	ZNF710	-
PAE; Motor	cg05141711	15912213	1	AGMAT	29
	cg10137084	54156330	3	CACNA2D3	-
	cg04743947	112820215	12	HECTD4	-
	cg02230180	245025960	1	HNRNPU	-
	cg23238147	15439013	1	KAZN, TMEM51-AS1	368
	cg09528884	89622721	10	KLLN, PTEN	-
	cg04875987	79981264	17	LRRC45, STRA13	-
	cg12653570	35392942	1		-
	cg12789343	66056820	7		-
	cg24716343	233431953	1	PCNXL2	116
	cg19340420	50037079	19	RCN3	-
	cg00512279	119000991	10	SLC18A2	1
	cg00086871	6988644	4	TBC1D14	481
	cg22804663	104359429	12	TDG	-
	cg26848718	32454975	11	WT1	65
	cg03113572	54057415	19	ZNF331	-
PAE; Adaptive Behavior	cg21553656	49569379	3	DAG1	-

[truncated: 2 more sheets: Table S9, Table S9b]
